# Supplementary material for: Concepts of psychosocial distress and help-seeking preferences among Indigenous adolescents: A qualitative study from Jharkhand, India
Source: PLOS Ment Health. 2026 May 4;3(5):e0000492. doi: 10.1371/journal.pmen.0000492 (PMC13138629; doi:10.1371/journal.pmen.0000492)
Supplement: S1 Data — (XLSX) [file pmen.0000492.s005.xlsx]

## Sheet: original
			Adolescents lives and Experience														Influencers of Common Mental Disorders																				Effects on Adolescents			Enablers for Help
Sl No	Types of Interview		Experiences on the changes in the Adolescence							Activities that make them happy		Challenges in Daily Life					Issues/ reasons that affect mental health																	Moni's feeling	Correlation / triggering Factors	Thoughts about extreme steps	Changes Behaviour	Identifying Symptoms	Language used	Seeking Help
			Aspirations	Growing up changes / Physical Changes	Responsibilities	Emotional Changes	Needs Vs Guidance	Societal Pressure	Experiences of doing activities	Happiness that comes within me	External things that make me happy	In School/ For continuing Education		With Friends	In families	Any particular time that makes you worry and restricted	Family							Substance Use	Relationships	Abuse	Unfulfilled aspirations/ wishes	Early Marriage before 19	Education/ Studies pressure	Gender Specific										What can help	What make them motivated	Who will they seek care from	Where will they talk	How they want to talk Individual Vs Group	What restrict to avail help
													Gender specific				Parents Fight	Use of Alchohol by parents	Poverty	Compulsion to work to run family	Big Family Size	Sigle parent / No parent	Dysfunctional Family							Menstrual related issues	Discrimination and preferences among son and daughter	Parents stop girls' schooling	Girls drop out as they fear violence enroute school
1	SSI Adolescent girl 15-19									Spending time with our loved ones When I success in anything like securing good marks, participating in different activities Morning time, I feel good												Mother died	Father's 2nd marriage		love and relationship. when it is not reciprocal Rejection								Girls face violence enroute school which		Family adversities and crisis When the feelings are suppressed and fail to share		Living like a dead body There is no strength in the body, no energy Our tears never stop It lasted for one year We tend to forget things Self blame Anger Irritation Self Isolation	a	Depression: Uduh	I have to say that if an individual is in depression, sit with her/him for some time and speak to them, and if that person shares his or her pain with someone, probably she/he may reduce the chances of painSome need to talk with them with love A person with depression needs to walk around, do morning treks, enjoy nature serenity, driving, and cycling focusing on a point Morning time is the best t…	Encourage them with their good qualities Praise them with good qualities Avoid talking bad side of the person Her/ his condition will improve Parents need to be friendly	Sister Friend and peers. Friends will understand and relate Adolescents will never share everything with their parents A little older than us, who have little lives experience	Morning and and evening time when she/he is roaming around or exercising		If the adolescent does not have the interest Lack of time management Parents do not want to get in to trouble in case the child faces in sort of violence
2	SSI Adolescent boy 15-19,Gonosahi		Aspiration for studies		Reduced play time because of household chores				Adolescents share responsibilities at home with other family members. Help family members with multiple tasks along with studies.	Along with studies, the use of mobile makes me happy. Play time also make me happy	The mobile phone makes me happy because there is content on jokes and questionnaires. Time spent with friends makes me happy Friends help in studies , clears my doubts and makes me smile when I am alone	The distant location of the college makes me exhausted		Sometimes conflict with friends	Lack of money to support my studies				Poverty and distress				Adolescents get hurt if the family members gets separated		Moni is thinking too much because she is talking to a boy and is in a relationship		If they are not given new clothes during festivals		If she secure less marks than expected						Family members put pressure on and expect gender norms and roles to be performed, When the desire dies like roaming with friends, dancing, visiting festivals, and too many restrictions from the parents' side. She must have restricted herself from playing her favorite game When the adolescent discouraged by parents		Adolescent feel ashamed and become isolated if they perform gender reverse roles	Not speaking to any one , want to stay alone	Not speaking and Isolation: hapa hapa taintana Ashamed: Gyiu Ashamed of people's reaction and self imposed restriction : Kaye Odong Tana	If Moni can go with us adolescent meeting that Bhaiya bhaiya conduct Where there flowers around and greenary		Brother, relatives, Doctor The age is similar to Bhaiya or slightly less than that	Panchayat Bhawan , In cevery ommunity like Bhaiya Bhaiya conducts meeting in the community	Group
3	SSI Adolescent boy 15-19, Chota lagiya		Aspiration to government jobs to fulfill family / parents desire		Family situations make an adolescent compulsion for wage labour and take responsibility		Parents lack providing support as there is gap in understanding and education		Adolescents share the workload of family, work as labour, and contribute to family income due to extreme poverty.	Fulfilling my parents' dream and activities for the same make me happy		In school, teacher's behavior was not encouraging, partiality and racism		conflicts with friends and jealous	Lack of money to support my studies				Poverty and distress				Parents' second marriage	When the aspiration is not fulfiled according to them they start taking addictive products It is peer influenced Some take with happiness and some when they are in stress.	Failure to get the person when they are in a relationship which is traumatised	The family put pressures and restricts from doing activities that they desire. Now this time everyone wants to do independently					Parents' perception on girls education is not a priority and deprived	Girls are discriminated against in availing of education			Reluctancy and hesitation to share problems				Cry: Raah	Counseling can help. They have never had the opportunity to share. They will share confidently. Game and role-play		Parents are not the first people to approach Bhaiya like yuvasathi can help. This is a very good platform. These are very organized people. Adolescents develop trust in this and scan seek hep from them. 54: 35 secd.		Individual visits and counseling and adolescent group meetings	Disclosoure of confidentiality
4	FGD with girls 10-14									In the morning when I go to playground with my friend, I play When I Play football toy using paper	When the computer teacher asks me for the work and when the Mongo teacher teach us			Do not share my problems with friends because they bully		When we are told to do some activities by monitor with compulsion which sometime I don't feel good				The compulsion to work to family without willningness of adolescent	There is no one in her family alive.	When one of the parents dies, it creates stress and pressure to run home				Verbally abused by the teacher							Girls are harassed by boys on the way to school		Bullying by friends of family situations and being out of school Deeply sad by something If she has no friends	The death of any one parent is a trigger, get into depression and also take an extreme step of suicide.	1. Became out of school 2. Started having addictive products 3. Change in behaviour and arguing with friends and others	Was looking thin and fell sick Deeply sad and stressed		Staying with friends and having discussions with her Where there are friends. There are stories to listen If they are given money		Teacher Mukhiya Munda Friends Sahiya Food and wise person Those who are not drunk Family and neighbours also can help			If people in the community judge and tell them that he/she is going They will feel shy and fearful
5	SSI Married Adolescent girl 15-19				Responsibility and burden of work increase in the case of married adolescents: Both of them were forced to work to earn money	Both of them were socially boycotted because of intercaste marriage		Social and family conflict to live together because of intercaste marriage	Married adolescent girl face difficulties in relationships when there is associated pregnancy	Before marriage, life with my parents and doing household chores gave me happiness. I used to have a good time with friends	Spending time with friends and their festivals				There was no family support from either side of the family. They were abandoned and became emotionally vulnerable.	They were punished by the community. Her mother-in-law was not cooperative at all and used to abuse her verbally	Her parents - in law fight and use abusive words which makes her humiliated			Lots of burdens and household chores making moni distressed Not completing task makes her unhappy		Moni may be staying alone and feeling lonely				Parent-in- law abused me and used derogatory language		Parents-in-law are not cooperating, using abusive word Missing her parental family members Regretting her decision to get married and finding it difficult to cope with new family member						Moni is behaving like this because she is angry Moni is expecting to be asked about her well-being (Kuli) Moni is an orphan child Observation- Moni's story was relatable. Adolescents linking her distress.	she was emotionally down lacking decision-making, lack of care, social support, and nutritional food. She has associated teenage pregnancy and is staying alone. She is missing the family bonding and relationships. She is suppressing her emotions and anger because of social pressure Moni is not getting help from family and friends When she hears foul language from in law, she get disturbed and doe…				Worry: Udduh Conflict: Eperang Deeply sad : Man duku Help: Dinga Duku tana Uddu tana Crying : Raah tana Happy: Raansa Joy: Sukhu Lonely: Ayye sunge Anger: Kurkur Different : Tanga Violence: Chenta Orphan: Aamrob Realise: Adao tana Desire: Sanag	Inviting them by going to the individual houses for the meeting and discussion would help. Some people may like it and some may not. Those who understand they will not mine. Role plays and storytelling will help. They will understand if they are told that their problem will discussed and heard. By listening to them they will feel light and their sorrow will be lightened up.		With whom she is habituated to speak. Friends and sister-in-law are the people with whom she can talk. Not parents Sahiya	Community sitting place / Cabutara
6	SGD with girls 10-14 (Ambrai)			I started getting menstruation but my mother did not tell me that I was growing	Now I am doing some household chores			My family members restrict me from playing that I need to do household chores - 2 times Family restrict not to wear small clothes	Help family in household chores			Family members do not buy cycle for us, hence we drop going school	Hesitation to tell male members about periods. When I got my first period, my mother was not there. I did not tell my father and brother about this You are growing, if you play then you will be considered a bad person in the community and put down - 2 time You will be habituated to doing nothing Fa		Familly member make us work and do the household chores		Parents fighting makes them unhappy and stressed																	Moni was in sleep that’s why she did not talk to family members She became weak (Not able to relate)			Fighting and argument with parents				There will be good information to listen	A little older peer	Community sitting place / Cabutara Aganwadi
7	SGD with boys 15-19								Help parents in agriculture work when they are free Help in household chores, cooking	School is a place where we are happy and with frienda and teachers Speaking with friends	Football sports and running and GK competetion				Parents and family members do not understand us. They blame us and fight with us.												When our desires are not fulfilled we feel angry						On the way to school boy tease her	Family members must have said something. Her desires are not fulfilled. She was not been sent to school she was restricted from meeting friends When we are in stress, we do not get a sense of time and do not recognize what to do She must have been scolded when she is back to home from outside when she was being scolded by her parents when she was having food that's why she stopped eating food If …	When we are blamed without any reason and are told repeatedly for the same.				Being alone makes loneliness: Escar ge tain re do escarang ge adaowa	if there are more adolescents present in the meeting If our friends attend that meeting If the meetings are done using photos and if we get good information If there is a game and sport Bhaiya and Dumbi can help	The discussion will help in reducing the stress and unhappy feeling	Friends Sahiya, Munda Brother and sister-in law Bhaiya like person	Anganwadi and School , Adolescent group meeting		If there is any task at home If our friend do not go to meeting
8	SGD with girls 10-14 (Uparlota )								Earlier we used to stay carelessly Now we are staying in a hygienic way			Adolescents who are not good at studies feel very sad, asking them we will help them	Adolescents whose parents do not provide education, other people take them and make them work a lot. Those girls who are often scolded by family members, get marry at an early age .					When father takes alcohol and drives, people make fun of it , I feel bad about it	At the registration when we don't get money , that we feel very sad			When parents fall sick and die, the adolescent gets affected. When any of the family members dies , that make sad and deep grief				Some adolescents are physically abused by their parents if they do not work and study Older males harras while they are taking a bath. Girls feel very bad and sad after this		Early marriage among girls affects their physical and emotional health			When other people tell my father that you do not have a male child or son and get a second marriage, I feel very sad listening this	Some are deprived of education, they are not encouraged to continue education and make them work.			If I have been scolded badly, I cry. I feel like leaving the house and I go into deep thoughts. On the road, when any male person asks or teases me, I feel fearful. We fear that they will ham us.	Girls who are often scolded, think about leaving the house or thoughts of dying and feel like to die The adolescent thought of attempted suicide when she asked for money and was not given. When they are deeply sad they think of drowning themselves Adolescent friend attempted suicide when she was scolded by her mother				Share with good people who will keep it confidential. Those who understand me and also share his/her problem with me	Games If there is no make of fun of our problems and sorrows We will motivate them that there is something to learn. We will provide support by talking to them. Everyone talks nicely, they provide food and you will get good friends	Their parents family members who are good people Sisters	In village In CHC In School		If there is a waste of time If there is no food for us If someone talks loudly and high tone If there is nothing to do.
9	FGD with girls 10-14			Not getting time to play now In childhood, we used to cry for food. But now we feel shy to cry We are getting too shy				Parents restrict to play	Help parents in household chores	Going to school and Playing games makes me happy Playing games and visiting festivals and going to school - 3 times Dancing and playing footbal Dancing in Mage parob	New cloths Listening to stories	Parrent not allowed to go to school and make us work in paddy field												Adolescents take addictive products and harass						I got fearful when I had periods for the first time. Mother said you are growing	Girls are not cared for and loved and hence are not provided education. For which they are deprived of fulfilling their wishes and are married at an early age Girls are restricted and provided lots of responsibilities	Parents say what girls will do after getting an education, when they grow up they cook	Yes, girls face violence	When family members scold and mother scolds that's why she stopped eating			When they fail in exam , they feel sad		Fear: Boro Restricted: Ka eiei ichi ko tia Not feeling good: ka suku ke adaytena			Sahiya and Doctor Sister and mother	The calm place Community place
10	FGD with girls 15-19 (Dopai)		Job aspiration Aspirations for self and family	Growing up means playing less Playing less, studying more traveling less Dress up nicely Can talk to father now Physically growing											The adolescent girl think , If the parents do not make them work then they love them.	Some adolescents lose their temper easily. If parents say something, they react to it adversely. They leave the house and work. At the tender age, they go and migrate for work.						Those who stay with relatives, also leave the house after having a conflicting relationship with relatives. Some also go through depression after having constant abuse from the relatives		Some adolescents take addictive products seeing their parents and elders that affects their health , they become thin and lose interest from studies			When the wishes are not fulfilled by parents, the adolescent get in to worry						Some girls are forced to stop their studies because of harassment. Some also face violence and murder , hence with a fear they drop their studies	Moni may have been facing harassment in school, that's why she stopped going to school Moni thinks that she is growing and restricting herself from playing. She must have faced violence which she was not able to share her parents and friends that's why she is silent	Peer pressure leads to unfulfilled aspirations make adolescent worry	If adolescent girl goes through moni's like similar situation, some may attempt suicide and some may run with a boy at an early age.			Deeply Sad/ Deeply worry/ Depression: Udduh Extreme / more than normal: Ene te rio Laah Wishes: Sanang tana Suicide: Aaye te ge gojantia Hanging : Haka goye kina Run with a boy: Kua honkolo ko Nire Forget: ring	If she is encouraged to do whatever she likes, then this may help like if she wants to do drawing or painting The person from Ekjut who works in the village can help because he/she has good information and makes her understand	The person has to trustworthy	She may like to talk Mother and friends A little older than Bhaiya Leyangi because they have more experience	After finishing the Adolescent group meeting, this may be discussed Office The place where there is calm, no crowds around and the place no one can listen to our conversation		Disclosure and breach of confidentiality If the person fails to understand my concern then I would not like to tell her/him my problem
11	FGD with Parents
12	FGD with Teachers Middle school
13	FGD with teachers High School
14	FGD with boys 10-14			Hair grows on the face and the genital Voice changes, Changes in Height, Eat more	Responsibility for cooking food , collecting water, plough paddy fields, cleaning			Need to obey elders, restrictions to meet friends like earlier				School is distantly located No Bicycles	People tease and harass		Family members scold and put us down, hence sometimes feel like running from the house Discrimination between son and daughter Alcohol use by parents followed by physical abuse makes adolescent sad and frustrated and decide to leave the house	On the way towards school, while en route school people tease and bully																			1. Emotionally and physically abused by someone 2. Behaved in a rude manner and use of foul language 3. Someone has said something wrong in the school 4. Someone must have scolded 5. Not given time to play 6. Must have verbally abused saying Dayan 7. She is in Worry and Angry 8. Friends and elders tease them as Dayan 9. Gender norms and expectations on adolescents by society		Getting angry Getting worry : Issu pure uddu tana Very Sad: Issu pure Duku tana Reply back: Kaji hureng	Not interested to eat anything	Scolding: Erang Worry: Udduh Harassment on the street: Hurare ko esed kidiye Something irrelevant talk : Jan aage kajiye diyeko Not eating anything: Jaanao kai jamtana Angry : Kurkuru tana Jealous: Erel Not worth: paltu paltu	If there is prize ,money, recognition, cycle and good word from the community, so that we will not feel sad		Ojha can help Friends can help Doctor can help Yuva Maitri Kendra			Rumors by others Not being acknowledged Not treated well by family: bekar bekar
15	Interview with Counsellor AFHC			We developed a sense of understanding, we got periods and our breast size is increased and change our voice happened
16	Interview with Sevika
	It was difficult for girls aged 10-14 to relate to Moni. The questionnaire was slightly changed

## Sheet: working
																																							Zswe
			Adolescents lives and Experience														Influencers of Common Mental Disorders																			Effects on Adolescents						Enablers for Help
Sl No	Types of Interview		Experiences on the changes in the Adolescence							Activities that make them happy		Challenges in Daily Life					Issues/ reasons that affect mental health																			Moni's feeling	Correlation / triggering Factors	Thoughts about extreme steps	Changes Behaviour	Identifying Symptoms	Language used	Seeking Help
			Aspirations	Growing up changes / Physical Changes	Responsibilities	Emotional Changes	Needs Vs Guidance	Societal Pressure	Experiences of doing activities	Happiness that comes within me	External things that make me happy	In School/ For continuing Education		With Friends	In families	Any particular time that makes you worry and restricted	Family							Health and nutrition	Substance Use	Migration	Relationships	Abuse	Unfulfilled aspirations/ wishes	Early Marriage before 19/ teen age pregnancy	Education/ Studies pressure	Gender Specific										What can help	What make them motivated	Who will they seek care from	Where will they talk	How they want to talk Individual Vs Group	What restrict to avail help
													Gender specific				Parents Fight	Use of Alchohol by parents	Poverty	Compulsion to work to run family	Big Family Size	Sigle parent / No parent	Dysfunctional Family									Menstrual related issues	Discrimination and preferences among son and daughter	Parents stop girls' schooling	Girls drop out as they fear violence enroute school
1	SSI Adolescent girl 15-19 Badaguira									Spending time with our loved ones When I success in anything like securing good marks, participating in different activities Morning time, I feel good					Money constraint							Mother died	Father's 2nd marriage				love and relationship. when it is not reciprocal Rejection								Girls face violence enroute school which		Family adversities and crisis When the feelings are suppressed and fail to share		Living like a dead body There is no strength in the body, no energy Our tears never stop It longed for one year We tend to forget things Self blame Anger Irritation Self Isolation		Depression: Uduh	I have to say that if an individual is in depression, sit with her/him for some time and speak to them, and if that person shares his or her pain with someone, probably she/he may reduce the chances of pain Some need to talk with them with love A person with depression needs to walk around, do morning treks, enjoy nature serenity, driving, and cycling focusing on a point Morning time is the best …	Encourage them with their good qualities Praise them with good qualities Avoid talking bad side of the person Her/ his condition will improve Parents need to be friendly	Sister Friend and peers. Friends will understand and relate Adolescents will never share everything with their parents A little older than us, who have little life experience	Morning and and evening time when she/he is roaming around or exercising		If the adolescent does not have an interest Lack of time management Parents do not want to get into trouble in case the child faces in sort of violence
2	SSI Adolescent boy 15-19,Gonosahi		Aspiration for studies		Reduced play time because of household chores				Adolescents share responsibilities at home with other family members. Help family members with multiple tasks along with studies.	Along with studies, the use of mobile makes me happy. Play time also make me happy	The mobile phone makes me happy because there is content on jokes and questionnaires. Time spent with friends makes me happy Friends help in studies , clears my doubts and makes me smile when I am alone	The distant location of the college makes me exhausted		Sometimes conflict with friends	Lack of money to support my studies				Poverty and distress				Adolescents get hurt if the family members gets separated				Moni is thinking too much because she is talking to a boy and is in a relationship		If they are not given new clothes during festivals		If she secure less marks than expected						Family members put pressure on and expect gender norms and roles to be performed, When the desire dies like roaming with friends, dancing, visiting festivals, and too many restrictions from the parents' side. She must have restricted herself from playing her favorite game When the adolescent discouraged by parents		Adolescent feel ashamed and become isolated if they perform gender reverse roles	Not speaking to any one , want to stay alone	cry: Raah	If Moni can go with us adolescent meeting that Bhaiya bhaiya conduct Where there flowers around and greenary		Brother, relatives, Doctor The age is similar to Bhaiya or slightly less than that	Panchayat Bhawan, In every community like Bhaiya Bhaiya, conducts meetings in the community	Group
3	SSI Adolescent boy 15-19, Chota lagiya		Aspiration to government jobs to fulfill family / parents desire		Family situations make an adolescent compulsion for wage labour and take responsibility		Parents lack providing support as there is gap in understanding and education		Adolescents share the workload of family, work as labour, and contribute to family income due to extreme poverty.	Fulfilling my parents' dream and activities for the same make me happy		In school, teacher's behavior was not encouraging, partiality and racism		conflicts with friends and jealous	Lack of money to support my studies				Poverty and distress				Parents' second marriage		When the aspiration is not fulfiled according to them they start taking addictive products It is peer influenced Some take with happiness and some when they are in stress.		Failure to get the person when they are in a relationship which is traumatised	The family put pressures and restricts from doing activities that they desire. Now this time everyone wants to do independently					Parents' perception on girls education is not a priority and deprived	Girls are discriminated against in availing of education			Reluctancy and hesitation to share problems				Cry: Raah	Counseling can help. They have never had the opportunity to share. They will share confidently. Game and role-play		Parents are not the first people to approach Bhaiya like yuvasathi can help. This is a very good platform. These are very organized people. Adolescents develop trust in this and can seek hep from them. 54: 35 secd.		Individual visits and counseling and adolescent group meetings	Disclosoure of confidentiality
4	SSI Adolescent boy 10-14, Tapkocha									In the morning when I go to playground with my friend, I play When I Play football toy using paper	When the computer teacher asks me for the work and when the Mongo teacher teach us			Do not share my problems with friends because they bully		When we are told to do some activities by monitor with compulsion which sometime I don't feel good				The compulsion to work for family without the willingness of adolescent	There is no one in her family alive.	When one of the parents dies, it creates stress and pressure to run home						Verbally abused by the teacher							Girls are harassed by boys on the way to school		Bullying by friends of family situations and being out of school Deeply sad by something If she has no friends	The death of any one parent is a trigger, get into depression and also take an extreme step of suicide.	1. Became out of school 2. Started having addictive products 3. Change in behaviour and arguing with friends and others	Was looking thin and fell sick Deeply sad and stressed		Staying with friends and having discussions with her Where there are friends. There are stories to listen If they are given money		Teacher Mukhiya Munda Friends Sahiya Food and wise person Those who are not drunk Family and neighbours also can help			If people in the community judge and tell them that he/she is going They will feel shy and fearful
5	SSI Married Adolescent girl 15-19 Porlong				Responsibility and burden of work increase in the case of married adolescents: Both of them were forced to work to earn money	Both of them were socially boycotted because of intercaste marriage		Social and family conflict to live together because of intercaste marriage	Married adolescent girl face difficulties in relationships when there is associated pregnancy	Before marriage, life with my parents and doing household chores gave me happiness. I used to have a good time with friends	Spending time with friends and their festivals				There was no family support from either side of the family. They were abandoned and became emotionally vulnerable.	They were punished by the community. Her mother-in-law was not cooperative at all and used to abuse her verbally	Her parents - in law fight and use abusive words which makes her humiliated			Lots of burdens and household chores making moni distressed Not completing task makes her unhappy		Moni may be staying alone and feeling lonely						Parent-in- law abused me and used derogatory language		Parents-in-law are not cooperating, using abusive word Missing her parental family members Regretting her decision to get married and finding it difficult to cope with new family member						Moni is behaving like this because she is angry Moni is expecting to be asked about her well-being (Kuli) Moni is an orphan child Observation- Moni's story was relatable. Adolescents linking her distress.	she was emotionally down lacking decision-making, lack of care, social support, and nutritional food. She has associated teenage pregnancy and is staying alone. She is missing the family bonding and relationships. She is suppressing her emotions and anger because of social pressure Moni is not getting help from family and friends When she hears foul language from in law, she get disturbed and doe…				Worry: Udduh Conflict: Eperang Deeply sad : Man duku Help: Dinga Duku tana Uddu tana Crying : Raah tana Happy: Raansa Joy: Sukhu Lonely: Ayye sunge Anger: Kurkur Different : Tanga Violence: Chenta Orphan: Aamrob Realise: Adao tana Desire: Sanag	Inviting them by going to the individual houses for the meeting and discussion would help. Some people may like it and some may not. Those who understand they will not mine. Role plays and storytelling will help. They will understand if they are told that their problem will discussed and heard. By listening to them they will feel light and their sorrow will be lightened up.		With whom she is habituated to speak. Friends and sister-in-law are the people with whom she can talk. Not parents Sahiya	Community sitting place / Cabutara
6	SGD with girls 10-14 (Ambrai)			I started getting menstruation but my mother did not tell me that I was growing	Now I am doing some household chores			My family members restrict me from playing that I need to do household chores - 2 times Family restrict not to wear small clothes	Help family in household chores			Family members do not buy cycle for us, hence we drop going school	Hesitation to tell male members about periods. When I got my first period, my mother was not there. I did not tell my father and brother about this You are growing, if you play then you will be considered a bad person in the community and put down - 2 time You will be habituated to doing nothing Fa		Familly member make us work and do the household chores		Parents fighting makes them unhappy and stressed																			Moni was in sleep that’s why she did not talk to family members She became weak (Not able to relate)			Fighting and argument with parents				There will be good information to listen	A little older peer	Community sitting place / Cabutara Aganwadi
7	SGD with boys 15-19 porlong								Help parents in agriculture work when they are free Help in household chores, cooking	School is a place where we are happy and with friends and teachers Speaking with friends	Football sports and running and GK competetion				Parents and family members do not understand us. They blame us and fight with us.														When our desires are not fulfilled we feel angry						On the way to school boy tease her	Family members must have said something. Her desires are not fulfilled. She was not been sent to school she was restricted from meeting friends When we are in stress, we do not get a sense of time and do not recognize what to do She must have been scolded when she is back to home from outside when she was being scolded by her parents when she was having food that's why she stopped eating food If …	When we are blamed without any reason and are told repeatedly for the same.				Being alone makes loneliness: Escar ge tain re do escarang ge adaow	if there are more adolescents present in the meeting If our friends attend that meeting If the meetings are done using photos and if we get good information If there is a game and sport Bhaiya and Dumbi can help	The discussion will help in reducing the stress and unhappy feeling	Friends Sahiya, Munda Brother and sister-in law Bhaiya like person	Anganwadi and School , Adolescent group meeting		If there is any task at home If our friend do not go to meeting
8	SGD with girls 10-14 (Uparlota )								Earlier we used to stay carelessly Now we are staying in a hygienic way			Adolescents who are not good at studies feel very sad, asking them we will help them	Adolescents whose parents do not provide education, other people take them and make them work a lot. Those girls who are often scolded by family members, get marry at an early age .					When father takes alcohol and drives, people make fun of it , I feel bad about it	At the registration when we don't get money , that we feel very sad			When parents fall sick and die, the adolescent gets affected. When any of the family members dies , that make sad and deep grief						Some adolescents are physically abused by their parents if they do not work and study Older males harras while they are taking a bath. Girls feel very bad and sad after this		Early marriage among girls affects their physical and emotional health			When other people tell my father that you do not have a male child or son and get a second marriage, I feel very sad listening this	Some are deprived of education, they are not encouraged to continue education and make them work.			If I have been scolded badly, I cry. I feel like leaving the house and I go into deep thoughts. On the road, when any male person asks or teases me, I feel fearful. We fear that they will harm us.	Girls who are often scolded, think about leaving the house or thoughts of dying and feel like to die The adolescent thought of attempted suicide when she asked for money and was not given. When they are deeply sad they think of drowning themselves Adolescent friend attempted suicide when she was scolded by her mother				Share with good people who will keep it confidential. Those who understand me and also share his/her problem with me	Games If there is no make of fun of our problems and sorrows We will motivate them that there is something to learn. We will provide support by talking to them. Everyone talks nicely, they provide food and you will get good friends	Their parents family members who are good people Sisters	In village In CHC In School		If there is a waste of time If there is no food for us If someone talks loudly and high tone If there is nothing to do.
9	FGD with girls 10-14 Dopai			Not getting time to play now In childhood, we used to cry for food. But now we feel shy to cry We are getting too shy				Parents restrict to play	Help parents in household chores	Going to school and Playing games makes me happy Playing games and visiting festivals and going to school - 3 times Dancing and playing footbal Dancing in Mage parob	New cloths Listening to stories	Parrent not allowed to go to school and make us work in paddy field													Adolescents take addictive products and harass							I got fearful when I had periods for the first time. Mother said you are growing	Girls are not cared for and loved and hence are not provided education. For which they are deprived of fulfilling their wishes and are married at an early age Girls are restricted and provided lots of responsibilities	Parents say what girls will do after getting an education, when they grow up they cook	Yes, girls face violence	When family members scold and mother scolds that's why she stops eating			When they fail in exam , they feel sad		Fear: Boro Restricted: Ka eiei ichi ko tia Not feeling good: ka suku ke adaytena			Sahiya and Doctor Sister and mother	The calm place Community place
10	FGD with girls 15-19 (Dopai)		Job aspiration Aspirations for self and family	Growing up means playing less Playing less, studying more traveling less Dress up nicely Can talk to father now Physically growing											The adolescent girl think , If the parents do not make them work then they love them.	Some adolescents lose their temper easily. If parents say something, they react to it adversely. They leave the house and work. At the tender age, they go and migrate for work.						Those who stay with relatives, also leave the house after having a conflicting relationship with relatives. Some also go through depression after having constant abuse from the relatives			Some adolescents take addictive products seeing their parents and elders that affects their health , they become thin and lose interest from studies				When the wishes are not fulfilled by parents, the adolescent get in to worry						Some girls are forced to stop their studies because of harassment. Some also face violence and murder , hence with a fear they drop their studies	Moni may have been facing harassment in school, that's why she stopped going to school Moni thinks that she is growing and restricting herself from playing. She must have faced violence which she was not able to share her parents and friends that's why she is silent	Peer pressure leads to unfulfilled aspirations make adolescent worry	If adolescent girl goes through moni's like similar situation, some may attempt suicide and some may run with a boy at an early age.			Deeply Sad/ Deeply worry/ Depression: Udduh Extreme / more than normal: Ene te rio Laah Wishes: Sanang tana Suicide: Aaye te ge gojantia Hanging : Haka goye kina Run with a boy: Kua honkolo ko Nire Forget: ring	If she is encouraged to do whatever she likes, then this may help like if she wants to do drawing or painting The person from Ekjut who works in the village can help because he/she has good information and makes her understand	The person has to trustworthy	She may like to talk Mother and friends A little older than Bhaiya Leyangi because they have more experience	After finishing the Adolescent group meeting, this may be discussed Office The place where there is calm, no crowds around and the place no one can listen to our conversation		Disclosure and breach of confidentiality If the person fails to understand my concern then I would not like to tell her/him my problem
11	FGD with boys 10-14 Dopai			Hair grows on the face and the genital Voice changes, Changes in Height, Eat more We developed a sense of understanding, we got periods and our breast size is increased and change our voice happened	Responsibility for cooking food , collecting water, plough paddy fields, cleaning			Need to obey elders, restrictions to meet friends like earlier				School is distantly located No Bicycles	People tease and harass		Family members scold and put us down, hence sometimes feel like running from the house Discrimination between son and daughter Alcohol use by parents followed by physical abuse makes adolescent sad and frustrated and decide to leave the house	On the way towards school, while en route school people tease and bully																				1. Emotionally and physically abused by someone 2. Behaved in a rude manner and use of foul language 3. Someone has said something wrong in the school 4. Someone must have scolded 5. Not given time to play 6. Must have verbally abused saying Dayan 7. She is in Worry and Angry 8. Friends and elders tease them as Dayan 9. Gender norms and expectations on adolescents by society			Getting angry Getting worry : Issu pure uddu tana Very Sad: Issu pure Duku tana Reply back: Kaji hureng		Scolding: Erang Worry: Udduh Harassment on the street: Hurare ko esed kidiye Something irrelevant talk : Jan aage kajiye diyeko Not eating anything: Jaanao kai jamtana Angry : Kurkuru tana Jealous: Erel Not worth: paltu paltu	If there is prize ,money, recognition, cycle and good word from the community, so that we will not feel sad		Ojha can help Friends can help Doctor can help Yuva Maitri Kendra			Rumors by others Not being acknowledged Not treated well by family: bekar bekar
12	FGD with Parents					They do not tell us what they feel , what changes they are going through			They do whatever they wish to do they do not listen to us. Whichever we tell them not to do, they do lots of that. They become stubborn .			The fall to trap in the false promise of subsidies in studies and job aspiration			Adolescent do not share their problem with us. They share with their friends	Parents perceived that migration, early marriage, and use of substance use are main issues adolescent is going through.			Poverty. The lack of money make us difficult to maintain all our childrens' education				Father's second marriage. Impacting the child's education and hence not able to fulfill his aspiration to study in better school		Nowadays adolescents drink morning and night. In our generation, we used to talk and speak with parents and listen to them, now whatever we say about our experience of 50 years, they do not listen	Sometimes we send them outside to manage the house and sometimes they go on their own. When parents scold them, they also need to fulfill their aspiration				They do not listen to us. They get married early. They disobey their parents and overlook their words and get married. They get us in trouble						She must be talking to a boy. That's why she left food and is in worry According to her, her thoughts and aspirations are not fulfilled Whatever she had in her mind, she was not able to tell others. It is difficult to understand that she is suffering through mind, body, and what is going on in her life. She is getting angry.	When they reach in 8th or 9th standard, they go outside and migrate to Bangalore and Chennai. Thus they ruin themselves and get married at an early age. Thus they are emotionally exploited. People exploit them physically and emotionally. They work a lot and get less money. They also work when they are sick. Parents are concerned if their children are going through the right path or not. If they f…				stubborn: anja sanag Getting crazy: Pagala o tana Revenge/ evil eye: Chenta o tana Angry: Kurkur Fear: Boro	If there is dance and songs and if they stay with their friends , they are happy Role plays	Parents can motivate them to attend	Friend	Community akhada place Places where take a bath School can be place		If the place is far away from their home they will think, what will they get? Parents think that they are going because boys and girls get time to speak If the parents do not trust the leadership of the facilitators
13	FGD with Teachers Middle school						Adolescents find difficulties whom to ask for the guidance and support		Adolescents aged 10-14 work in the paddy field and in the local but adolescents aged 15-19 go to other states to earn money When they reach adolescent age group they start hiding things		Music, dance, games, and sports make them happy. They find it interesting about it.					Adolescents have an interest in studies even if they are hungry till noon, still they come. We as a teacher find very motivating			poverty and extreme distress Poverty and poor income status	Adolescents feel a compulsion to drop out of school since they help their parents and parents also make them work		When the child is an orphan she/he goes through lots of pain and abuse (physical and emotional) and exploitation		Adolescents are malnourished and nutritionally deficient because parents lack knowledge about it	Adolescents take substance products in groups and are influenced by friends This prompts an early initiation of consuming substance products among adolescents	To fulfill their wishes Peer influence To earn money and they became used to having money To change the situation of house						Menstrual hygiene is an issue that girls going through	Girls face more discriminatory practices than boys by family members. Girls are more restricted and controlled than boys. Boys enjoy more freedom which make them stubborn and adamant		5-6 girls dropped their studies the faced violence enroute school	Moni is hesitating to share her problem with anyone People will judge her if she tells her problem She is going through depression Moni is feeling lonely None of the family members is cooperating She thinks she will manage her decisions Moni has gone through some issues and experiences sexual abuse	Interest in buying new mobile phones and related gadgets also makes them vulnerable to earning money. They are lured for the same. When someone restricts them, they feel threatened and hide Moni is finding it difficult to cope with physical and emotional changes Peer influence for consuming substance production leading to mental health issues among adolescents Rape and abuses and violences				Fear: Boro Shy/ Ashamed : Giyu Worry : Uddu Feeling lonely: Escar ge Aday tana	Adolescents may trust and would like to speak to a person of peer age and a little older that age group This person must be a neighbor or must belong to her/his community	Adolescents like to do Music and dance something that entertaining along with some sort of achievements (Prizes)and gainful things they learn	Mother Sevika , Aganwadi Munda can use his power to reduce the consumption of alcohol in the village Person like Birsingh or from Ekjut	Village Aganwadi center		Poverty Parents will restrict for safety issues Child marriage Adolescent boys and girls should not stay together for a long time
14	FGD with teachers High School						There is no one them to guide in their studies and other career related issues					Adolescent find difficult to express their problems				Adolescents do not open up and hesitate. The are lots of challenges at the family level and the society level			Poverty among parents			If both parents are dead what she/he will eat if he/she does not work			Substance use among adolescents	When they migrate for work which also makes them out of school Responsibility to help for family income and hence migrate Sometimes it is forced migration				Early marriage used to be a major issue in this village. Now it has reduced a bit	Adolescent who have good merit and good at studies, they also take pressure of results						Adolescents who are orphans stay with relatives are in risk and they experience physical torture and emotional violence			Some incidents might have happened with Moni. She is not able to solve her problem	Silent: Hapa hapa	When adolescents are given positive responsibilities and praise, this can change their lives. (The adolescent left consuming substances ) Activity that group can perform	The environment is important An exposure tour will be encouraging which give space to open up and sharing of issues. Earlier in school there used to be SUPW session, so it provides a space to interact with other co-curricular social activities	Friends Teacher Any person whom they can trust		If all going through the same condition. Then it is a group. If one shares his /her issue, then another will share. Hence they will feel shy and provide emotional support to each other
15	Interview with Counsellor AFHC								Adolescents boys and girls visit to Yuva maitri kendra .The counselor also visit them at school								Parents fight also affects the child mental health							Adolescents also with nutritional deficiencies and weakness.			Relationships and tough restrictions and abuse by parent			14-19 adolescent girls come with pregnancy who are unmarried. Girls come to us having 4-5 months of pregnancy. We do not have a gynecologist and hence can not do the abortion. We find it very difficult to handle. The girls are in very much fear. Both adolescent boys and girls are getting into relationships and when the girl is pregnant, she comes to us at 4-5 months. The girl is in extreme fear a…		Many girls come with menstrual health issues Irregularity in periods for 3-5 months Menstrual myths affect girls of the adolescent age group				Moni is 12 years old, she got periods for her period for the first time and she is surprised by this change and hence hesitating to share it with anybody. She thinks what people will say that I am going through this condition ? Some incident must have happened to her She was not able to share her problem with anyone and did not know whom to rely on. If she tells the problem to her parents then pa…	Nowadays adolescent has an addiction to mobile phones, and neglect their food and other needs Severe abuse and too much restriction from parents and family members make the adolescent feel isolated and sad Peer groups influence them with negative information - Periods myth Conflict with parents Adolescent mental health is delegated as we need to understand the right approach and right kind of tra…			The face was looking pale and sad and she was thin. She was not eating anything and lacked interest in food. Thinking too much Not able to sleep and feeling irritation Too much worry and distress	No concentrating: Mon ka lagautana Play: enoon	A person who is the best friend to her and can provide the best counseling. And there is a need of counselor		Counsellor age group must be 22- 23 age group Can nominate from the village Sahiya and Sevika. But they can't provide counseling.	In school Calm environment Not crowded place		If the place is not comfortable or if the adolescent hesitate	if she belongs to my community , then I would like to speak with her.
16	Interview with Sevika								Sevika conducts meetings with Adolescents girls' health menstrual hygiene, and safety, provides iron tablets weekly, and seat with them every Saturday.															Adolescent come with nutritional deficieny issue like aneamia	Adolescent boys use addictive products and smoke After having alcohol or any sort of conflict, the leave the house	Adolescents go to work in brick kilns and migrate Adolescent go of their own	Adolescents keep physical relations without protection when they are in a relationship			Adolescent pregnancy and lactating mother Early marriage is an issue among both boys and girls		Menstrual health issues, they do not tell anyone. For that, she might be in distress and the problem arises				Moni may not be obeying her parents. Always she roams around with friends and hence she is out of school and lacks interest in going to school She must have going through some pain and was sick Moni is going through some diseases in her mind Among friends, they might have some conflict						Speaking with parents. Speaking with her nicely, talking to her by taking help of her friends		A person of peer age group, a little older than her Sahiya Sevika Parents	A calm place where the parents are not around Where there are no older people around	Group
17
	It was difficult for girls aged 10-14 to relate to Moni. The questionnaire was slightly changed

## Sheet: Compilation 
	Causal Model for Psychosocial distress/CMD					Consequences of distress for adolescents					Co-relations/ triggers					Phrases/Idioms used					Enjoyable activities to adolescents					Sources of Help
	Girls Aged 10-14	Girls Aged 15-19	Married Adolescent girl 15-19	Boys Aged 10-14	Boys Aged 15-19	Girls Aged 10-14	Girls Aged 15-19	Married Adolescent girl 15-19	Boys Aged 10-14	Boys Aged 15-19	Girls Aged 10-14	Girls Aged 15-19	Married Adolescent girl 15-19	Boys Aged 10-14	Boys Aged 15-19	Girls Aged 10-14	Girls Aged 15-19	Married Adolescent girl 15-19	Boys Aged 10-14	Boys Aged 15-19	Girls Aged 10-14	Girls Aged 15-19	Married Adolescent girl 15-19	Boys Aged 10-14	Boys Aged 15-19	Girls Aged 10-14	Girls Aged 15-19	Married Adolescent girl 15-19	Boys Aged 10-14	Boys Aged 15-19
Restrictions imposed by family and society	Girls feel restricted from playing, have social pressure to wear appropriate clothes, and are asked to do household chores. Helping family in household chores Not getting time to play now In childhood, we used to cry for food. But now we feel shy to cry We are getting too shy Parents restrict to play Help parents in household chores Now I am doing some household chores	Growing up means playing less Playing less, studying more traveling less Dress up nicely Can talk to father now Physically growing	Responsibility and burden of work increase in the case of married adolescents: Both of them were forced to work to earn money Social and family conflict to live together because of intercaste marriage They were punished by the community. Her mother-in-law was not cooperative at all and used to abuse her verbally	Need to obey elders, and restrictions to meet friends like earlier	Reduced play time because of household chores The family put pressures and restricts from doing activities that they desire. Now this time everyone wants to do independently
Aspirations		Job aspiration Aspirations for self and family- 2 times			Aspiration for studies Aspiration to government jobs to fulfill family / parents desire
Menarche	It was strange and fearful experience of 1st time getting periods Hesitation to share to male members of family I got fearful when I had periods for the first time. Mother said you are growing I started getting menstruation but my mother did not tell me that I was growing
Sharing Household chores and helping with family income				The compulsion to work for family without willingness of adolescent Responsibility for cooking food , collecting water, plough paddy fields, cleaning	Adolescents share responsibilities at home with other family members. Help family members with multiple tasks along with studies. Family situations make an adolescent compulsion for wage labour and take responsibility Adolescents share the workload of family, work as labour, and contribute to family income due to extreme poverty. Help parents in agriculture work when they are free Help in househo…
Regular day challenges				Do not share my problems with friends because they bully When we are told to do some activities by monitor with compulsion which sometimes I don't feel good Verbally abused by the teacher The school is distantly located No Bicycles People tease and harass On the way towards school, while en route school people tease and bully	Parents lack providing support as there is gap in understanding and education In school, teacher's behavior was not encouraging, partiality and racism The distant location of the college makes me exhausted Sometimes conflict with friends conflicts with friends and jealous Lack of money to support my studies- 2 times Poverty and distress- 2 times
Reasons for Out of school	Lack of support and assets like bycycle	Some girls are forced to stop their studies because of harassment. Some also face violence and murder , hence with a fear they drop their studies	Early marriage		Verbally abused by the teacher
Lack of support by parents for studies and verbal abuse	Adolescents whose parents do not provide education, other people take them and make them work a lot. Those girls who are often scolded by family members, get marry at an early age .	The adolescent girl think , If the parents do not make them work then they love them.	There was no family support from either side of the family. They were abandoned and became emotionally vulnerable.		Adolescents get hurt if their family members get separated Second marriage of parents Parents' perception of girls' education is not a priority and deprived Girls are discriminated against in availing of education	Girls who are often scolded, think about leaving the house or thoughts of dying and feel like to die The adolescent thought of attempted suicide when she asked for money and was not given. When they are deeply sad they think of drowning themselves Adolescent friend attempted suicide when she was scolded by her mother
Peer pressure and Unfulfilled wishes and desires		Peer pressure leads to unfulfilled aspirations make adolescent worry When the wishes are not fulfilled by parents, the adolescent get in to worry			When the aspiration is not fulfiled according to them they start taking addictive products It is peer influenced Some take with happiness and some when they are in stress.	When our desires are not fulfilled we feel angry
Alchohol use by parents fight, Conflicts with parents	Parents fighting makes them unhappy and stressed Adolescent girls feel ashamed of their parent's alcohol use Fighting and argument with parents	Some adolescents lose their temper easily. If parents say something, they react to it adversely. They leave the house and work. At the tender age, they go and migrate for work.	Parent-in- law abused me and used derogatory language Parents-in-law are not cooperating, using abusive word Missing her parental family members Regretting her decision to get married and finding it difficult to cope with new family member	Family members scold and put us down, hence sometimes feel like running from the house Discrimination between son and daughter Alcohol use by parents followed by physical abuse makes adolescent sad and frustrated and decide to leave the house	Parents and family members do not understand us. They blame us and fight with us.
Parents illness, No parents and loss of family members	When parents fall sick and die, the adolescent gets affected. When any of the family members dies , that make sad and deep grief Mother died	Those who stay with relatives, also leave the house after having a conflicting relationship with relatives. Some also go through depression after having constant abuse from the relatives		There is no one in her family alive. When one of the parents dies, it creates stress and pressure to run home
Girls drop out as they fear violence enroute school	On the road, when any male person asks or teases me, I feel fearful. We fear that they will harm us. Older males harras while they are taking a bath. Girls feel very bad and sad after this Yes, girls face violence Girls face violence enroute school	Some girls are forced to stop their studies because of harassment. Some also face violence and murder, hence with fear they drop their studies		Girls are harassed by boys on the way to school	On the way to school boy tease her
Relationships		love and relationship. when it is not reciprocal Rejection	Married adolescent girl face difficulties in relationships when there is associated pregnancy		Moni is thinking too much because she is talking to a boy and is in a relationship Failure to get the person when they are in a relationship which is traumatised
Early marriage	Early marriage among girls affects their physical and emotional health		Married adolescent girl face difficulties in relationships when there is associated pregnancy Before marriage, life with my parents and doing household chores gave me happiness. I used to have a good time with friends
Son preference by parent and 2nd marriage	When other people tell my father that they do not have a male child or son and get a second marriage, I feel very sad listening to this Father's 2nd marriage
Lack of encouragements to girls for studies	Some are deprived of education, they are not encouraged to continue education and make them work. Parrent not allowed to go to school and make us work in paddy field Girls are not cared for and loved and hence are not provided education. For which they are deprived of fulfilling their wishes and are married at an early age Girls are restricted and provided lots of responsibilities Parents say wha…
Addiction and substance use by Adolescents	Adolescents take addictive products and harass	Some adolescents take addictive products seeing their parents and elders that affects their health , they become thin and lose interest from studies
Changes in Behaviour						Those girls who are often scolded by family members, get married at an early age.	Living like a dead body There is no strength in the body, no energy Our tears never stop It longed for one year We tend to forget things Self blame Anger Irritation Self Isolation		1. Became out of school 2. Started having addictive products 3. Change in behavior and arguing with friends and others Getting angry Getting worry : Issu pure uddu tana Very Sad: Issu pure Duku tana Reply back: Kaji hureng	Adolescent feel ashamed and become isolated if they perform gender reverse roles When our desires are not fulfilled we feel angry
Symptoms						Early marriage among girls affects their physical and emotional health			Not interested to eat anything	Not speaking to any one , want to stay alone
Thoughts about extreme steps							If an adolescent girl go through moni's like similar situation, some may attempt suicide and some may run with a boy at an early age.		The death of any one parent is a trigger, get into depression and also an extreme step of suicide. Family members scold and put us down, hence sometimes feel like running from the house Discrimination between son and daughter Alcohol use by parents followed by physical abuse makes adolescents sad and frustrated and decide to leave the house
Corelations and triggers											If I have been scolded badly, I cry. I feel like leaving the house and I go into deep thoughts. On the road, when any male person asks or teases me, I feel fearful. We fear that they will harm us.	Family adversities and crisis When the feelings are suppressed and fail to share	she was emotionally down lacking decision-making, lack of care, social support, and nutritional food. She has associated teenage pregnancy and is staying alone. She is missing the family bonding and relationships. She is suppressing her emotions and anger because of social pressure Moni is not getting help from family and friends When she hears foul language from in law, she get disturbed and doe…	Bullying by friends of family situations and being out of school Deeply sad by something If she has no friends	Family members put pressure on and expect gender norms and roles to be performed Reluctancy and hesitation to share problems When the desire dies like roaming with friends, dancing, visiting festivals, and too many restrictions from the parents' side. She must have restricted herself from playing her favorite game When the adolescent discouraged by parents When we are blamed without any reason an…
Sources of Help																										Share with good people who will keep it confidential. Those who understand me and also share his/her problem with me Games If there is no make of fun of our problems and sorrows We will motivate them that there is something to learn. We will provide support by talking to them. Everyone talks nicely, they provide food and you will get good friends Their paents family members who are good people Si…	I have to say that if an individual is in depression, sit with her/him for some time and speak to them, and if that person shares his or her pain with someone, probably she/he may reduce the chances of painSome need to talk with them with love A person with depression needs to walk around, do morning treks, enjoy nature serenity, driving, and cycling focusing on a point Morning time is the best t…	Inviting them by going to the individual houses for the meeting and discussion would help. Some people may like it and some may not. Those who understand they will not mine. Role plays and storytelling will help. They will understand if they are told that their problem will discussed and heard. By listening to them they will feel light and their sorrow will be lightened up. With whom she is habit…	Staying with friends and having discussions with her Where there are friends. There are stories to listen If they are given money Teacher Mukhiya Munda Friends Sahiya Food and wise person Those who are not drunk Family and neighbours also can help If people in the community judge and tell them that he/she is going They will feel shy and fearful If there is prize ,money, recognition, cycle and goo…	If Moni can go with us adolescent meeting that Bhaiya conduct Where there flowers around and greenary Counseling can help. They have never had the opportunity to share. They will share confidently. Game and role-play Brother, relatives, Doctor The age is similar to Bhaiya or slightly less than that Parents are not the first people to approach Bhaiya like yuvasathi can help. This is a very good pl…
Enjoyable activities to adolescents																					Going to school and Playing games makes me happy Playing games and visiting festivals and going to school - 3 times Dancing and playing footbal Dancing in Mage parob New cloths Listening to stories	Spending time with our loved ones When I success in anything like securing good marks, participating in different activities Morning time, I feel good	Spending time with friends and their festivals	In the morning when I go to playground with my friend, I play When I Play football toy using paper When the computer teacher asks me for the work and when the Mongo teacher teach us	Along with studies, the use of mobile makes me happy. Play time also make me happyThe mobile phone makes me happy because there is content on jokes and questionnaires. Time spent with friends makes me happy Friends help in studies , clear my doubts and make me smile when I am alone Fulfilling my parents' dream and activities for the same make me happy School is a place where we are happy and with…
Languages Used																But now we feel shy to cry We are getting too shy I got fearful when I had periods for the first time. Fear: Boro Restricted: Ka eiei ichi ko tia Not feeling good: ka suku ke adaytena When they fail in exam , they feel sad	Depression: Uduh Deeply Sad/ Deeply worry/ Depression: Udduh Extreme / more than normal: Ene te rio Laah Wishes: Sanang tana Suicide: Aaye te ge gojantia Hanging : Haka goye kina Run with a boy: Kua honkolo ko Nire Forget: ring Irritation - Etted Hopelessness- Nouring	Worry: Udduh Conflict: Eperang Deeply sad : Man duku Help: Dinga Duku tana Uddu tana Crying : Raah tana Happy: Raansa Joy: Sukhu Lonely: Ayye sunge Anger: Kurkur Different : Tanga Violence: Chenta Orphan: Aamrob Realise: Adao tana Desire: Sanag Pessimistic: Nouring	Scolding: Erang Worry: Udduh Harassment on the street: Hurare ko esed kidiye Something irrelevant talk : Jan aage kajiye diyeko Not eating anything: Jaanao kai jamtana Angry : Kurkuru tana Jealous: Erel Not worth: paltu paltu	Not speaking and Isolation: hapa hapa taintana Ashamed: Gyiu Ashamed of people's reaction and self imposed restriction : Kaye Odong Tana Cry: Raah Being alone makes loneliness: Escar ge tain re do escarang ge adaow
